# Supplementary material for: Reversibly Migratable Fluorescent Probe for Precise and Dynamic Evaluation of Cell Mitochondrial Membrane Potentials
Source: Biosensors (Basel). 2022 Sep 27;12(10):798. doi: 10.3390/bios12100798 (PMC9599583; doi:10.3390/bios12100798)
Supplement: Supplementary file 1 [file biosensors-12-00798-s001.zip]

Archive with 1 entries (1 files):
- biosensors-1914019-supplementary.pdf
